# Supplementary material for: A Systematic Review and Meta-Analysis of the Role of Open Platysmaplasty in Facelift and Necklift Surgery: Comparative Outcomes of Closed- vs Open-Neck Rejuvenation With Liposuction Using FACE-Q Scales
Source: Aesthet Surg J Open Forum. 2026 Jul 2;8:ojag140. doi: 10.1093/asjof/ojag140 (PMC13398994; doi:10.1093/asjof/ojag140)
Supplement: ojag140_Supplementary_Data [file ojag140_supplementary_data.zip]

Archive with 2 entries (2 files):
- Supplementary Figure- PRISMA_2020_checklist (1).docx
- Supplementary Table 1.docx
